# Supplementary material for: Single Gene Mutations in Pkd1 or Tsc2 Alter Extracellular Vesicle Production and Trafficking
Source: Biology (Basel). 2022 May 6;11(5):709. doi: 10.3390/biology11050709 (PMC9139108; doi:10.3390/biology11050709)
Supplement: Supplementary file 1 [file biology-11-00709-s001.zip]

Archive with 2 entries (2 files):
- Biology-1622955 File S1.pptx
- biology-1622955 supplementary Figure S1 and S2.pdf
